# Supplementary material for: Pathogenesis of local necrosis induced by Naja atra venom: Assessment of the neutralization ability of Taiwanese freeze-dried neurotoxic antivenom in animal models
Source: PLoS Negl Trop Dis. 2020 Feb 7;14(2):e0008054. doi: 10.1371/journal.pntd.0008054 (PMC7032728; doi:10.1371/journal.pntd.0008054)
Supplement: S1 Table — (XLSX) [file pntd.0008054.s001.xlsx]

## Sheet: S Table 1
Supplemental Table 1. The protein identification results of major fractions from N. atra venom
Protein	Abundance	Accession	Description	Coverage	Peptides	MW	Sequence	PSMs	Charge	ΔM
fraction	[%]					[kDa]				[ppm]
1	0.15735	P60770	Cobrotoxin	27.71	4	9.25537	GcGcPSVKNGIEINccTTDR	2	3	-2.24444
(NTX fraction)							NGIEINccTTDRcNN	3	2	-1.95313
							NGIEINccTTDR	6	2	-2.01424
							GcGcPSVK	47	2	-2.18024
2	0.202774	P00598	Acidic phospholipase A2 1	76.03	11	16	ISGcWPYFKTYSYEcSQGTLTcK	2	3	-2.45
(PLA2 fraction)							LAAIcFAGAPYNNNNYNIDLK	35	3	-0.8
							GGNNAcAAAVcDcDR	35	3	1.92
							SWWDFADYGcYcGR	16	2	-2.89
							ccQVHDNcYNEAEK	9	3	0.36
							LAAIcFAGAPYNNNNYNIDLKAR	3	3	-1.06
							TYSYEcSQGTLTcK	40	2	-1.11
							TYSYEcSQGTLTcKGGNNAcAAAVcDcDR	2	3	-2.98
							ISGcWPYFK	27	2	0.51
							NmIQcTVPSR	34	2	-2.74
							NMIQcTVPSR	36	2	-0.51
							GGSGTPVDDLDR	44	2	0.35
		A4FS04	Acidic phospholipase A2 natratoxin	67.23	9	13.2	ISGcWPYFKTYSYEcSQGTLTcK	2	3	-2.45
							GGNNAcAAAVcDcDR	35	3	1.92
							ccQVHDNcYNEAEK	9	3	0.36
							NLYQFKNmIQcTVPSR	8	3	0.97
							TYSYEcSQGTLTcK	40	2	-1.11
							NLYQFKNMIQcTVPSR	7	2	-1.99
							TYSYEcSQGTLTcKGGNNAcAAAVcDcDR	2	3	-2.98
							ISGcWPYFK	27	2	0.51
							NmIQcTVPSR	34	2	-2.74
							NMIQcTVPSR	36	2	-0.51
							nLYQFKNmIQcTVPSR	3	2	-2.1
							GGSGTPVDDLDR	44	2	0.35
3	0.541738	P60304	Cytotoxin 1	71.6	12	8.98565	NLcYKMFMMSDLTIPVK	3	3	-0.809031
(CTX fraction)							NSLLVKYVccNTDR	12	3	-0.0503191
							MFMMSDLTIPVKR	75	2	-2.87202
							MFmMSDLTIPVKR	131	3	0.0490013
							mFmmSDLTIPVK	18	2	0.370552
							MFmmSDLTIPVKR	74	3	-0.130209
							GcIDVcPK	162	2	-0.468747
							MFMMSDLTIPVK	38	2	-0.564682
							YVccNTDRcN	59	2	-2.28109
							LIPIASKTcPAGK	12	2	-0.954461
							TcPAGKNLcYK	20	2	-1.85642
							GcIDVcPKNSLLVK	9	2	-1.68373
							cNKLIPIASK	7	2	0.701521
							mFMMSDLTIPVK	42	2	0.352137
							mFmmSDLTIPVKR	50	3	0.486897
							MFmmSDLTIPVK	44	2	-1.45522
							NLcYKMFmMSDLTIPVK	2	3	-1.46009
							RGcIDVcPK	49	2	-0.830762
							YVccNTDR	186	2	-0.184299
							tcPAGKNLcYK	2	2	-2.93043
		P80245	Cytotoxin 6	71.6	12	8.97366	SSLLVKYVccNTDR	22	3	-1.48957
							TcAAGKNLcYK	6	2	-0.925015
							GcIDVcPKSSLLVK	20	2	0.711494
							cNQLIPPFYK	63	2	-1.20657
							NLcYKMFMVAAPK	6	2	-0.619729
							MFMVAAPKVPVK	4	2	-0.00470597
							mFMVAAPK	61	2	0.118642
							GcIDVcPK	162	2	-0.468747
							YVccNTDRcN	59	2	-2.28109
							mFmVAAPK	14	2	0.730117
							cNQLIPPFYKTcAAGK	5	2	-0.549671
							MFMVAAPK	40	2	0.918273
							sSLLVKYVccNTDR	3	2	-2.21398
							mFmVAAPKVPVK	4	3	1.70947
							RGcIDVcPK	49	2	-0.830762
							YVccNTDR	186	2	-0.184299
							MFmVAAPKVPVK	1	2	-1.13441
							nLcYKmFMVAAPK	1	2	-0.963884
							gcIDVcPKSSLLVK	1	2	-0.706519
							nLcYKMFMVAAPK	1	2	-0.947451
							mFmVAAPKVPVK	2	2	0.0937913
		P60301	Cytotoxin 3	71.6	13	9.03174	SSLLVKYVccNTDR	22	3	-1.48957
							NLcYKMFMVATPK	9	3	1.28695
							cNKLVPLFYK	22	2	-1.04384
							MFMVATPKVPVK	10	2	-2.40548
							GcIDVcPKSSLLVK	20	2	0.711494
							NLcYKmFMVATPK	8	3	-0.372976
							mFmVATPK	89	2	-1.08054
							MFmVATPK	79	2	-1.1841
							GcIDVcPK	162	2	-0.468747
							YVccNTDRcN	59	2	-2.28109
							MFMVATPK	41	2	0.953493
							TcPAGKNLcYK	20	2	-1.85642
							sSLLVKYVccNTDR	3	2	-2.21398
							LVPLFYKTcPAGK	14	2	-1.31836
							mFmVATPKVPVK	3	2	-1.52578
							RGcIDVcPK	49	2	-0.830762
							cNKLVPLFYK	3	2	-1.70682
							YVccNTDR	186	2	-0.184299
							NLcYKmFmVATPK	5	3	0.239715
							nLcYKmFMVATPK	4	2	-3.04182
							nLcYKMFMVATPK	2	2	-1.63578
							mFMVATPKVPVK	5	3	-0.336754
							LVPLFYK	28	2	-1.20271
							tcPAGKNLcYK	2	2	-2.93043
							lVPLFYKTcPAGK	4	2	-1.56433
							gcIDVcPKSSLLVK	1	2	-0.706519
							mFmVATPK	1	2	-3.43809
		Q9W6W9	Cytotoxin 4N	71.6	13	9.09273	NLcYKmFmVSNLTVPVK	6	3	-0.615618
							SSLLVKYVccNTDR	22	3	-1.48957
							cNKLVPLFYK	22	2	-1.04384
							mFMVSNLTVPVK	44	2	-0.645163
							GcIDVcPKSSLLVK	20	2	0.711494
							MFMVSNLTVPVKR	85	2	0.374273
							NLcYKMFMVSNLTVPVK	4	3	-0.793224
							mFMVSNLTVPVKR	91	2	-0.609444
							NLcYKMFmVSNLTVPVK	7	3	-1.54814
							mFmVSNLTVPVK	41	2	-0.667796
							GcIDVcPK	162	2	-0.468747
							YVccNTDRcN	59	2	-2.28109
							mFmVSNLTVPVKR	46	2	-0.708732
							TcPAGKNLcYK	20	2	-1.85642
							MFMVSNLTVPVK	33	2	0.00366815
							sSLLVKYVccNTDR	3	2	-2.21398
							LVPLFYKTcPAGK	14	2	-1.31836
							RGcIDVcPK	49	2	-0.830762
							cNKLVPLFYK	3	2	-1.70682
							YVccNTDR	186	2	-0.184299
							LVPLFYK	28	2	-1.20271
							tcPAGKNLcYK	2	2	-2.93043
							lVPLFYKTcPAGK	4	2	-1.56433
							gcIDVcPKSSLLVK	1	2	-0.706519
							mFMVSNLTVPVK	3	2	-1.34471
							mFmVSNLTVPVK	1	2	-1.61629
		P01442	Cytotoxin 2	71.6	13	9.03468	NLcYKmFmVSNLTVPVK	6	3	-0.615618
							NSALVKYVccNTDR	19	3	-0.546053
							cNKLVPLFYK	22	2	-1.04384
							mFMVSNLTVPVK	44	2	-0.645163
							MFMVSNLTVPVKR	85	2	0.374273
							NLcYKMFMVSNLTVPVK	4	3	-0.793224
							GcIDVcPKNSALVK	15	2	-1.21177
							mFMVSNLTVPVKR	91	2	-0.609444
							NLcYKMFmVSNLTVPVK	7	3	-1.54814
							mFmVSNLTVPVK	41	2	-0.667796
							GcIDVcPK	162	2	-0.468747
							YVccNTDRcN	59	2	-2.28109
							mFmVSNLTVPVKR	46	2	-0.708732
							TcPAGKNLcYK	20	2	-1.85642
							MFMVSNLTVPVK	33	2	0.00366815
							LVPLFYKTcPAGK	14	2	-1.31836
							nSALVKYVccNTDR	1	2	-1.93022
							RGcIDVcPK	49	2	-0.830762
							cNKLVPLFYK	3	2	-1.70682
							YVccNTDR	186	2	-0.184299
							LVPLFYK	28	2	-1.20271
							tcPAGKNLcYK	2	2	-2.93043
							lVPLFYKTcPAGK	4	2	-1.56433
							gcIDVcPKNSALVK	1	2	-6.24843
							mFMVSNLTVPVK	3	2	-1.34471
							mFmVSNLTVPVK	1	2	-1.61629
		P01443	Cytotoxin 4	71.6	13	9.07769	NLcYKmFmVSNLTVPVK	6	3	-0.615618
							NSALVKYVccNTDR	19	3	-0.546053
							cNKLVPLFYK	22	2	-1.04384
							mFMVSNLTVPVK	44	2	-0.645163
							MFMVSNLTVPVKR	85	2	0.374273
							NLcYKMFMVSNLTVPVK	4	3	-0.793224
							GcIDVcPKNSALVK	15	2	-1.21177
							mFMVSNLTVPVKR	91	2	-0.609444
							NLcYKMFmVSNLTVPVK	7	3	-1.54814
							mFmVSNLTVPVK	41	2	-0.667796
							GcIDVcPK	162	2	-0.468747
							YVccNTDRcN	59	2	-2.28109
							mFmVSNLTVPVKR	46	2	-0.708732
							TcPAGKNLcYK	20	2	-1.85642
							MFMVSNLTVPVK	33	2	0.00366815
							LVPLFYKTcPAGK	14	2	-1.31836
							nSALVKYVccNTDR	1	2	-1.93022
							RGcIDVcPK	49	2	-0.830762
							cNKLVPLFYK	3	2	-1.70682
							YVccNTDR	186	2	-0.184299
							LVPLFYK	28	2	-1.20271
							tcPAGKNLcYK	2	2	-2.93043
							lVPLFYKTcPAGK	4	2	-1.56433
							gcIDVcPKNSALVK	1	2	-6.24843
							mFMVSNLTVPVK	3	2	-1.34471
							mFmVSNLTVPVK	1	2	-1.61629
		P07525	Cytotoxin 5	96.67	13	6.80541	SSLLVKYVccNTDR	22	3	-1.48957
							cNKLVPLFYK	22	2	-1.04384
							GcIDVcPKSSLLVK	20	2	0.711494
							GcIDVcPK	162	2	-0.468747
							YVccNTDRcN	59	2	-2.28109
							TcPAGKNLcYK	20	2	-1.85642
							sSLLVKYVccNTDR	3	2	-2.21398
							LVPLFYKTcPAGK	14	2	-1.31836
							mFMVSNK	33	2	0.388778
							MFMVSNK	31	2	-0.410202
							RGcIDVcPK	49	2	-0.830762
							cNKLVPLFYK	3	2	-1.70682
							YVccNTDR	186	2	-0.184299
							mFmVSNK	9	2	-0.558581
							LVPLFYK	28	2	-1.20271
							NLcYKmFmVSNK	3	3	0.554084
							NLcYKMFmVSNK	1	2	1.65822
							tcPAGKNLcYK	2	2	-2.93043
							lVPLFYKTcPAGK	4	2	-1.56433
							gcIDVcPKSSLLVK	1	2	-0.706519
							MFMVSNKMVPVK	1	3	0.428898
		P60306	Cytotoxin SP13b	80	8	6.78739	NSLLVKYVccNTDR	12	3	-0.0503191
							GcIDVcPK	162	2	-0.468747
							YVccNTDRcN	59	2	-2.28109
							TcPAGKNLcYK	20	2	-1.85642
							GcIDVcPKNSLLVK	9	2	-1.68373
							RGcIDVcPK	49	2	-0.830762
							YVccNTDR	186	2	-0.184299
							mFMmSNKTVPVK	4	2	-8.29907
							tcPAGKNLcYK	2	2	-2.93043
		Q98956	Cytotoxin 1b	71.6	8	8.88759	GcIDVcPKSSLLVK	20	2	0.711494
							GcIDVcPK	162	2	-0.468747
							TcPAGKNLcYK	20	2	-1.85642
							RGcIDVcPK	49	2	-0.830762
							YVccNTDIcN	2	2	7.891
							MFMMSDLTVPVK	1	2	9.83318
							lVPIASKTcPAGK	6	2	-1.1419
							tcPAGKNLcYK	2	2	-2.93043
							cNKLVPIASK	8	2	-0.288727
							gcIDVcPKSSLLVK	1	2	-0.706519
		P60309	Cytotoxin SP15d	51.67	4	6.64747	NLcYKMFMVAAPK	6	2	-0.619729
							MFMVAAPKVPVK	4	2	-0.00470597
							mFMVAAPK	61	2	0.118642
							mFmVAAPK	14	2	0.730117
							MFMVAAPK	40	2	0.918273
							mFmVAAPKVPVK	4	3	1.70947
							MFmVAAPKVPVK	1	2	-1.13441
							nLcYKmFMVAAPK	1	2	-0.963884
							nLcYKMFMVAAPK	1	2	-0.947451
							gcINVcPKSSLLVK	3	2	-2.96499
							mFmVAAPKVPVK	2	2	0.0937913
		P60308	Cytotoxin SP15c	41.67	4	6.75048	NLcYKMFMVATPK	9	3	1.28695
							MFMVATPKVPVK	10	2	-2.40548
							NLcYKmFMVATPK	8	3	-0.372976
							mFmVATPK	89	2	-1.08054
							MFmVATPK	79	2	-1.1841
							MFMVATPK	41	2	0.953493
							mFmVATPKVPVK	3	2	-1.52578
							NLcYKmFmVATPK	5	3	0.239715
							nLcYKmFMVATPK	4	2	-3.04182
							nLcYKMFMVATPK	2	2	-1.63578
							mFMVATPKVPVK	5	3	-0.336754
							ecIDVcPK	1	2	9.67544
							mFmVATPK	1	2	-3.43809
		P49122	Cytotoxin 7	20.73	3	9.07976	FPLKFPVK	6	2	-2.19335
							GcAATcPR	1	2	-0.0436226
							RGcAATcPR	2	2	0.501339
4	0.0402174	Q7T1K6	Cysteine-rich venom protein natrin-1	82.01	17	26.8646	VSPTASNMLKMEWYPEAASNAER	2	3	-2.08009
(CRISP fraction)							AGcAVSYcPSSAWSYFYVcQYcPSGNFQGK	3	3	-2.97674
							VLEGIQcGESIYmSSNAR	24	2	-2.90128
							VLEGIQcGESIYMSSNAR	41	2	-2.05491
							TWTEIIHLWHDEYK	12	2	-1.97464
							NFVYGVGANPPGSVTGHYTQIVWYQTYR	11	3	0.165397
							VSPTASNmLKmEWYPEAASNAER	2	3	-1.99334
							mEWYPEAASNAER	22	2	-1.89215
							LGPPcGDcPSAcDNGLcTNPcTIYNK	4	3	-0.824114
							MEWYPEAASNAER	24	2	-1.02036
							LTNcDSLLKQSScQDDWIK	2	3	-0.989807
							WANTcSLNHSPDNLR	18	2	-0.999693
							VSPTASNmLKMEWYPEAASNAER	1	3	-1.3317
							SNcPAScFcR	23	2	-2.50561
							QKEIVDLHNSLR	7	2	-1.68503
							LTNcDSLLK	30	2	-0.737259
							EIVDLHNSLR	6	2	0.187995
							RVSPTASNMLK	5	2	-0.562344
							VSPTASNMLK	10	2	-0.136321
							QSScQDDWIK	9	2	2.74957
							VSPTASNmLK	12	2	-0.288494
							RVSPTASNmLK	6	3	-1.82646
							QSScQDDWIKSNcPAScFcR	1	3	-2.0774
5	0.0108037	D3TTC2	Zinc metalloproteinase-disintegrin-like atragin	47.31	34	69.135	AAKDDcDLPELcTGQSAEcPTDVFQR	15	3	-1.64208
(SVMP fraction)							KYIEFYVVVDNIMYR	13	2	-0.806041
							RNDNAQLLTGIDFNGTPVGLAYIGSIcNPK	2	3	-1.24453
							LQHEAQcDSEEccEK	12	3	-2.98128
							YIEFYVVVDNImYR	9	3	-0.786123
							KYIEFYVVVDNImYR	12	2	-1.87528
							KVYEMINTMNMIYR	6	2	-1.6045
							NDNAQLLTGIDFNGTPVGLAYIGSIcNPK	4	3	-0.0972298
							YIEFYVVVDNIMYR	6	3	-0.435375
							KVYEMINTmNMIYR	9	3	0.121249
							VYEMINTMNMIYR	7	3	0.119869
							RNSMIcNcSISPR	3	3	-0.0663266
							MVAITMAHEMGHNLGMNHDR	5	2	-3.58765
							KVYEmINTmNmIYR	8	3	-0.0907204
							TSAAVVQDYSSR	34	2	-0.328226
							VYEMINTmNMIYR	20	3	-1.02312
							TKPAYQFSScSVR	28	3	2.50372
							DPNYGmVEPGTK	9	2	-0.873654
							cPIMTNQcIALR	10	2	-1.14075
							RNSmIcNcSISPR	2	3	-0.129607
							KVYEMINTmNmIYR	7	3	-0.832509
							DPNYGMVEPGTK	15	2	-0.665546
							cPImTNQcIALR	14	2	-0.0117381
							ATLNLFGEWR	15	2	-0.612625
							VYEmINTMNmIYR	12	2	-1.24441
							GFcTcGFNKcVMSTR	2	2	-2.19286
							mVAITMAHEMGHNLGMNHDR	6	3	-0.402568
							cGDGmVcSNR	9	2	-1.83442
							ATLNLFGEWREK	3	2	-1.50353
							VYEmINTmNmIYR	9	2	-4.01583
							cGDGMVcSNR	6	2	-0.238768
							NGLPcQNNQGYcYNGK	4	2	-1.26647
							MVAITmAHEmGHNLGMNHDR	7	3	-1.72004
							NSMIcNcSISPR	10	2	-0.0323538
							RTKPAYQFSScSVR	4	3	0.182447
							VSRDScFTLNQR	3	3	-0.712717
							GFcTcGFNK	28	2	-0.787006
							NSmIcNcSISPR	8	2	-2.99802
							DScFTLNQR	9	2	0.34407
							GPGVKVSR	3	2	-0.774834
							cPImTNQcIALRGPGVK	1	3	-1.18854
							mVAITmAHEmGHNLGmNHDR	2	3	-2.02072
							TSAAVVQDYSSRTR	2	3	-0.0816981
							MVAITmAHEmGHNLGmNHDR	2	3	-0.961035
							IPcAAKDVK	6	2	-0.403484
							RDQPVIK	5	2	0.387118
							cPIMTNQcIALRGPGVK	1	3	-1.24031
							TRGcGLcR	3	2	-0.599686
							QcVDVKTAY	2	2	-0.104988
							VYEmINTmNmIYRR	1	3	-1.05464
							VYEMINTMNmIYRR	2	3	1.61201
							DQPVIKR	1	2	-1.61052
							cVMSTRR	1	2	-2.53562
		D3TTC1	Zinc metalloproteinase-disintegrin-like kaouthiagin-like	41.15	30	66.2488	VAKDDcDLPELcTGQSAEcPTDSLQR	11	3	-1.69352
							NDNAQLLTGIDFNGNTVGR	7	2	-1.28951
							IHIALIGLEIWSNKDK	5	2	-1.85664
							IHIALIGLEIWSNK	5	2	-2.30705
							RNDNAQLLTGIDFNGNTVGR	4	3	-0.0736945
							KYIEFYVIVDNR	2	2	-1.55828
							RTAPAFQFSScSIR	5	2	-1.83319
							DKFEVKPAASVTLK	7	2	0.46635
							IRVYEmINAVNTK	6	2	-1.74474
							IRVYEMINAVNTK	5	3	1.01059
							VYEMINAVNTK	16	2	-0.473777
							GcFDLNMRGDDGSFcR	1	3	0.0400552
							TAPAFQFSScSIR	27	2	-1.16708
							YIEFYVIVDNR	18	2	-0.674447
							AScIcIPGPcImLK	9	2	-0.520969
							GcFDLNmRGDDGSFcR	4	3	-0.680456
							AScIcIPGPcIMLK	13	2	-0.349488
							VYEmINAVNTK	20	2	-0.688409
							MEDGTKIPcAAK	6	2	-0.281535
							NDNAQLLTGIDFNGNTVGRAYIGSLcK	1	3	-1.69931
							SFGEWRETVLLPR	4	3	-0.186474
							YYNNDKPAIK	27	2	-0.339552
							GcFDLNMR	7	2	-0.430667
							GcFDLNmR	9	2	0.840892
							NTMScLIPPNPDGIMAEPGTK	6	2	-1.64629
							mEDGTKIPcAAK	6	2	-1.04017
							cGDGMVcSK	3	2	-0.445292
							NTmScLIPPNPDGIMAEPGTK	7	2	-2.19357
							GDDGSFcR	13	2	-0.996814
							FEVKPAASVTLK	10	2	-0.414106
							GQcVDVQTAY	7	2	0.887592
							NTmScLIPPNPDGImAEPGTK	4	2	-1.98196
							IPcAAKDVK	6	2	-0.403484
							AYIGSLcK	25	2	-1.25318
							cGDGmVcSK	3	2	-0.894181
							LYcTEKNTmScLIPPNPDGIMAEPGTK	1	3	-7.70824
							EYREYLLR	3	2	-0.247246
							vYEMINAVNTK	2	2	-2.26154
							ETVLLPR	13	2	-1.1663
							AScIcIPGPcIMLKK	1	3	-0.889881
		D6PXE8	Zinc metalloproteinase-disintegrin-like atrase-B	42.5	28	66.2027	VAKDDcDLPELcTGQSAEcPTDSLQR	11	3	-1.69352
							NDNAQLLTGIDFNGNTVGR	7	2	-1.28951
							IHIALIGLEIWSNKDK	5	2	-1.85664
							IHIALIGLEIWSNK	5	2	-2.30705
							RNDNAQLLTGIDFNGNTVGR	4	3	-0.0736945
							KYIEFYVIVDNR	2	2	-1.55828
							RTAPAFQFSScSIR	5	2	-1.83319
							DKFEVKPAASVTLK	7	2	0.46635
							IRVYEmINAVNTK	6	2	-1.74474
							IRVYEMINAVNTK	5	3	1.01059
							VYEMINAVNTK	16	2	-0.473777
							TAPAFQFSScSIR	27	2	-1.16708
							YIEFYVIVDNR	18	2	-0.674447
							AScIcIPGPcImLK	9	2	-0.520969
							AScIcIPGPcIMLK	13	2	-0.349488
							ISLVASTMTHELGHNLGIHHDK	3	3	-0.368173
							VYEmINAVNTK	20	2	-0.688409
							ISLVASTmTHELGHNLGIHHDK	3	3	-2.52134
							NDNAQLLTGIDFNGNTVGRAYIGSLcK	1	3	-1.69931
							SFGEWRETVLLPR	4	3	-0.186474
							YYNNDKPAIK	27	2	-0.339552
							GcFDLNMR	7	2	-0.430667
							GcFDLNmR	9	2	0.840892
							NTMScLIPPNPDGIMAEPGTK	6	2	-1.64629
							cGDGMVcSK	3	2	-0.445292
							NTmScLIPPNPDGIMAEPGTK	7	2	-2.19357
							FEVKPAASVTLK	10	2	-0.414106
							GQcVDVQTAY	7	2	0.887592
							NTmScLIPPNPDGImAEPGTK	4	2	-1.98196
							IPcAAKDVK	6	2	-0.403484
							AYIGSLcK	25	2	-1.25318
							cGDGmVcSK	3	2	-0.894181
							LYcTEKNTmScLIPPNPDGIMAEPGTK	1	3	-7.70824
							EYREYLLR	3	2	-0.247246
							vYEMINAVNTK	2	2	-2.26154
							ETVLLPR	13	2	-1.1663
							AScIcIPGPcIMLKK	1	3	-0.889881
